# Supplementary material for: Description of a new species of Thelcticopis Karsch (Araneae, Sparassidae) from Guangxi Province, China
Source: Biodivers Data J. 2021 Jun 4;9:e67437. doi: 10.3897/BDJ.9.e67437 (PMC8195954; doi:10.3897/BDJ.9.e67437)
Supplement: XML Treatment for Thelcticopis pinmini [file BDJ.9.e67437-treatment1.xml]

<!DOCTYPE tp:taxon-treatment
  PUBLIC "-//TaxonX//DTD Taxonomic Treatment Publishing DTD v0 20100105//EN" "tax-treatment-NSO.dtd">
<tp:taxon-treatment xmlns:tp="http://www.plazi.org/taxpub"><tp:treatment-meta><mixed-citation publication-type="journal"><person-group><name><surname>Cai</surname><given-names>Chaohui</given-names></name><name><surname>Lin</surname><given-names>Yejie</given-names></name><name><surname>Zhong</surname><given-names>Yang</given-names></name></person-group><article-title>Description of a new species of <italic><tp:taxon-name><tp:taxon-name-part taxon-name-part-type="genus" reg="Thelcticopis">Thelcticopis</tp:taxon-name-part></tp:taxon-name></italic> Karsch (<tp:taxon-name><tp:taxon-name-part taxon-name-part-type="order">Araneae</tp:taxon-name-part></tp:taxon-name>, <tp:taxon-name><tp:taxon-name-part taxon-name-part-type="family">Sparassidae</tp:taxon-name-part></tp:taxon-name>) from Guangxi Province, China</article-title><source>Biodivers Data J</source><day>04</day><month>6</month><year>2021</year><volume>9</volume><pub-id pub-id-type="doi">10.3897/BDJ.9.e67437</pub-id></mixed-citation></tp:treatment-meta><tp:nomenclature><tp:taxon-name><object-id xmlns:xlink="http://www.w3.org/1999/xlink" content-type="arpha" xlink:type="simple">66F26A9B-CD33-5B65-AE25-58E4AB6444D1</object-id><tp:taxon-name-part taxon-name-part-type="genus">Thelcticopis</tp:taxon-name-part> <tp:taxon-name-part taxon-name-part-type="species">pinmini</tp:taxon-name-part><object-id xmlns:xlink="http://www.w3.org/1999/xlink" content-type="zoobank" xlink:type="simple" object-id-type="ZooBank">AA1AE18F-9E99-4824-8CAF-8E70361DA535</object-id></tp:taxon-name><tp:taxon-authority>Cai &amp; Zhong</tp:taxon-authority><tp:taxon-status xmlns:xlink="http://www.w3.org/1999/xlink" xlink:type="simple">sp. n.</tp:taxon-status></tp:nomenclature><tp:treatment-sec sec-type="materials"><title>Materials</title><list list-type="alpha-lower" list-content="occurrences"><list-item><p><bold>Type status:</bold> <named-content xmlns:xlink="http://www.w3.org/1999/xlink" content-type="dwc:typeStatus" xlink:type="simple">Holotype</named-content>. <bold>Occurrence:</bold> recordedBy: <named-content xmlns:xlink="http://www.w3.org/1999/xlink" content-type="dwc:recordedBy" xlink:type="simple">Pinmin Li</named-content>; individualCount: <named-content xmlns:xlink="http://www.w3.org/1999/xlink" content-type="dwc:individualCount" xlink:type="simple">1</named-content>; sex: <named-content xmlns:xlink="http://www.w3.org/1999/xlink" content-type="dwc:sex" xlink:type="simple">1 male</named-content>; lifeStage: <named-content xmlns:xlink="http://www.w3.org/1999/xlink" content-type="dwc:lifeStage" xlink:type="simple">adult</named-content>; reproductiveCondition: <named-content xmlns:xlink="http://www.w3.org/1999/xlink" content-type="dwc:reproductiveCondition" xlink:type="simple">in ethyl alcohol</named-content>; <bold>Taxon:</bold> scientificName: <named-content xmlns:xlink="http://www.w3.org/1999/xlink" content-type="dwc:scientificName" xlink:type="simple"><italic><tp:taxon-name><tp:taxon-name-part taxon-name-part-type="genus" reg="Thelcticopis">Thelcticopis</tp:taxon-name-part> <tp:taxon-name-part taxon-name-part-type="species" reg="pinmini">pinmini</tp:taxon-name-part></tp:taxon-name></italic> sp. nov.</named-content>; order: <named-content xmlns:xlink="http://www.w3.org/1999/xlink" content-type="dwc:order" xlink:type="simple"><tp:taxon-name><tp:taxon-name-part taxon-name-part-type="order">Araneae</tp:taxon-name-part></tp:taxon-name></named-content>; family: <named-content xmlns:xlink="http://www.w3.org/1999/xlink" content-type="dwc:family" xlink:type="simple"><tp:taxon-name><tp:taxon-name-part taxon-name-part-type="family">Sparassdiae</tp:taxon-name-part></tp:taxon-name></named-content>; genus: <named-content xmlns:xlink="http://www.w3.org/1999/xlink" content-type="dwc:genus" xlink:type="simple"><tp:taxon-name><tp:taxon-name-part taxon-name-part-type="genus">Thelcticopis</tp:taxon-name-part></tp:taxon-name></named-content>; <bold>Location:</bold> continent: <named-content xmlns:xlink="http://www.w3.org/1999/xlink" content-type="dwc:continent" xlink:type="simple">Asian</named-content>; country: <named-content xmlns:xlink="http://www.w3.org/1999/xlink" content-type="dwc:country" xlink:type="simple">China</named-content>; countryCode: <named-content xmlns:xlink="http://www.w3.org/1999/xlink" content-type="dwc:countryCode" xlink:type="simple">CHN</named-content>; stateProvince: <named-content xmlns:xlink="http://www.w3.org/1999/xlink" content-type="dwc:stateProvince" xlink:type="simple">Guangxi</named-content>; county: <named-content xmlns:xlink="http://www.w3.org/1999/xlink" content-type="dwc:county" xlink:type="simple">Fusui</named-content>; locality: <named-content xmlns:xlink="http://www.w3.org/1999/xlink" content-type="dwc:locality" xlink:type="simple">Liuqiao Town</named-content>; decimalLatitude: <named-content xmlns:xlink="http://www.w3.org/1999/xlink" content-type="dwc:decimalLatitude" xlink:type="simple">-22.31</named-content>; decimalLongitude: <named-content xmlns:xlink="http://www.w3.org/1999/xlink" content-type="dwc:decimalLongitude" xlink:type="simple">-107.71</named-content>; <bold>Identification:</bold> identifiedBy: <named-content xmlns:xlink="http://www.w3.org/1999/xlink" content-type="dwc:identifiedBy" xlink:type="simple">Yang Zhong</named-content>; <bold>Event:</bold> samplingProtocol: <named-content xmlns:xlink="http://www.w3.org/1999/xlink" content-type="dwc:samplingProtocol" xlink:type="simple">by hand</named-content>; year: <named-content xmlns:xlink="http://www.w3.org/1999/xlink" content-type="dwc:year" xlink:type="simple">2018</named-content>; month: <named-content xmlns:xlink="http://www.w3.org/1999/xlink" content-type="dwc:month" xlink:type="simple">12</named-content>; day: <named-content xmlns:xlink="http://www.w3.org/1999/xlink" content-type="dwc:day" xlink:type="simple">7</named-content></p></list-item><list-item><p><bold>Type status:</bold> <named-content xmlns:xlink="http://www.w3.org/1999/xlink" content-type="dwc:typeStatus" xlink:type="simple">Paratype</named-content>. <bold>Occurrence:</bold> recordedBy: <named-content xmlns:xlink="http://www.w3.org/1999/xlink" content-type="dwc:recordedBy" xlink:type="simple">Pinmin Li</named-content>; individualCount: <named-content xmlns:xlink="http://www.w3.org/1999/xlink" content-type="dwc:individualCount" xlink:type="simple">1</named-content>; sex: <named-content xmlns:xlink="http://www.w3.org/1999/xlink" content-type="dwc:sex" xlink:type="simple">1 female</named-content>; lifeStage: <named-content xmlns:xlink="http://www.w3.org/1999/xlink" content-type="dwc:lifeStage" xlink:type="simple">adult</named-content>; reproductiveCondition: <named-content xmlns:xlink="http://www.w3.org/1999/xlink" content-type="dwc:reproductiveCondition" xlink:type="simple">in ethyl alcohol</named-content>; <bold>Taxon:</bold> scientificName: <named-content xmlns:xlink="http://www.w3.org/1999/xlink" content-type="dwc:scientificName" xlink:type="simple"><italic><tp:taxon-name><tp:taxon-name-part taxon-name-part-type="genus" reg="Thelcticopis">Thelcticopis</tp:taxon-name-part> <tp:taxon-name-part taxon-name-part-type="species" reg="pinmini">pinmini</tp:taxon-name-part></tp:taxon-name></italic> sp. nov.</named-content>; order: <named-content xmlns:xlink="http://www.w3.org/1999/xlink" content-type="dwc:order" xlink:type="simple"><tp:taxon-name><tp:taxon-name-part taxon-name-part-type="order">Araneae</tp:taxon-name-part></tp:taxon-name></named-content>; family: <named-content xmlns:xlink="http://www.w3.org/1999/xlink" content-type="dwc:family" xlink:type="simple"><tp:taxon-name><tp:taxon-name-part taxon-name-part-type="family">Sparassdiae</tp:taxon-name-part></tp:taxon-name></named-content>; genus: <named-content xmlns:xlink="http://www.w3.org/1999/xlink" content-type="dwc:genus" xlink:type="simple"><tp:taxon-name><tp:taxon-name-part taxon-name-part-type="genus">Thelcticopis</tp:taxon-name-part></tp:taxon-name></named-content>; <bold>Location:</bold> continent: <named-content xmlns:xlink="http://www.w3.org/1999/xlink" content-type="dwc:continent" xlink:type="simple">Asian</named-content>; country: <named-content xmlns:xlink="http://www.w3.org/1999/xlink" content-type="dwc:country" xlink:type="simple">China</named-content>; countryCode: <named-content xmlns:xlink="http://www.w3.org/1999/xlink" content-type="dwc:countryCode" xlink:type="simple">CHN</named-content>; stateProvince: <named-content xmlns:xlink="http://www.w3.org/1999/xlink" content-type="dwc:stateProvince" xlink:type="simple">Guangxi</named-content>; county: <named-content xmlns:xlink="http://www.w3.org/1999/xlink" content-type="dwc:county" xlink:type="simple">Fusui</named-content>; locality: <named-content xmlns:xlink="http://www.w3.org/1999/xlink" content-type="dwc:locality" xlink:type="simple">Liuqiao Town</named-content>; decimalLatitude: <named-content xmlns:xlink="http://www.w3.org/1999/xlink" content-type="dwc:decimalLatitude" xlink:type="simple">-22.31</named-content>; decimalLongitude: <named-content xmlns:xlink="http://www.w3.org/1999/xlink" content-type="dwc:decimalLongitude" xlink:type="simple">-107.71</named-content>; <bold>Identification:</bold> identifiedBy: <named-content xmlns:xlink="http://www.w3.org/1999/xlink" content-type="dwc:identifiedBy" xlink:type="simple">Yang Zhong</named-content>; <bold>Event:</bold> samplingProtocol: <named-content xmlns:xlink="http://www.w3.org/1999/xlink" content-type="dwc:samplingProtocol" xlink:type="simple">by hand</named-content>; year: <named-content xmlns:xlink="http://www.w3.org/1999/xlink" content-type="dwc:year" xlink:type="simple">2018</named-content>; month: <named-content xmlns:xlink="http://www.w3.org/1999/xlink" content-type="dwc:month" xlink:type="simple">12</named-content>; day: <named-content xmlns:xlink="http://www.w3.org/1999/xlink" content-type="dwc:day" xlink:type="simple">7</named-content></p></list-item></list></tp:treatment-sec><tp:treatment-sec sec-type="Description"><title>Description</title><p><bold>Male.</bold> PL 3.5, PW 3.6, AW 1.6, OL 2.8, OW 2.6. Eyes: AME 0.24, ALE 0.13, PME 0.13, PLE 0.16, AME–AME 0.22, AME–ALE 0.23, PME–PME 0.46, PME–PLE 0.32, AME–PME 0.19, ALE–PLE 0.09, CH AME 0.10, CH ALE 0.22. Spination: Palp: 131, 101, 0002; Fe: I 210, II–IV 311; Pa: I–IV 000; Ti: I–II 2028, III–IV 2026; Mt: I–II 0002, III–IV 2024. Measurements of palp and legs: Palp 5.4 (1.3, 0.7, 1.6, –, 1.8), I 11.7 (3.6, 1.8, 3.1, 2.5, 0.7), II 12.7 (4.1, 2.1, 3.2, 2.6, 0.7), III 10.4 (2.9, 1.4, 2.8, 2.5, 0.8), IV 10.1 (2.9, 1.3, 2.7, 2.4, 0.8). Leg formula: 2-1-3-4. Cheliceral furrow with three anterior and three posterior teeth, without denticles (Fig. <xref ref-type="fig" rid="F6873018">2</xref>B). Dorsal prosoma deep reddish-brown, lateral margins dark. Fovea and redial furrows distinctly marked. Labium and gnathocoxae reddish-brown, both with distal parts brighter. Sternum deep reddish-brown, covered by small setae. Legs yellowish-brown with widely dark spots. Dorsal opisthosoma greyish-brown covered by short dark setae. Ventral opisthosoma yellowish-brown covered by densely dark spots (Fig. <xref ref-type="fig" rid="F6873026">4</xref>A–B).</p><p>Palp as in diagnosis. Cymbium approximately two times longer than tibia in ventral view. Embolus arising from tegulum at 9-o’clock-position, with embolic tip distinctly wider than embolic apophysis. Conductor arising from tegulum in 12-o’clock-position. Tegular apophysis spoon-shaped, best seen in ventral view. Spermophore distinctly curved in retrolateral view. RTA arising medially from tibia, with three apices best seen in dorsal view. dRTA distinctly curved, U-shaped in prolateral view (Fig. <xref ref-type="fig" rid="F6873008">1</xref>A–C, Fig. <xref ref-type="fig" rid="F6873018">2</xref>A and Fig. <xref ref-type="fig" rid="F6873022">3</xref>A–C).</p><p><bold>Female.</bold> PL 3.6, PW 3.5, AW 1.6, OL 4.7, OW 3.2. Eyes: AME 0.22, ALE 0.18, PME 0.14, PLE 0.19, AME–AME 0.20, AME–ALE 0.23, PME–PME 0.39, PME–PLE 0.36, AME–PME 0.22, ALE–PLE 0.08, CH AME 0.18, CH ALE 0.22. Spination: Palp: 131, 101, 2221, 1011; Fe: I–II 220 III–IV 120; Pa: I–IV 000; Ti: I–II 0008, III 0006, IV 0004; Mt: I–III 0002, IV 1014. Measurements of palp and legs: Palp 3.2 (0.9, 0.6, 0.7, –, 1.0), I 8.9 (2.9, 1.5, 2.4, 1.5, 0.6), II 9.6 (3.2, 1.7, 2.6, 1.5, 0.6), III 8.4 (2.9, 1.4, 2.0, 1.5, 0.6), IV 8.7 (2.9, 1.3, 2.4, 1.4, 0.7). Leg formula: 2-1-4-3. Cheliceral furrow with three anterior and four posterior teeth, without denticles (Fig. <xref ref-type="fig" rid="F6873018">2</xref>C).</p><p>Copulatory organs as in diagnosis. Epigynal field wider than long with one slit sensillum on each side of the epigynal field. Median septum medially about 1/2 of epigynal's width, with two humps on the posterior part. Posterior margin with two hooks, each pointing medially. Both sides of internal duct sustem separated. Fertilisation ducts arising posterior-laterally (Fig. <xref ref-type="fig" rid="F6873008">1</xref>D–E and Fig. <xref ref-type="fig" rid="F6873022">3</xref>D–E).</p><p>Colouration in ethanol: as in male, but dorsal opisthosoma yellowish-brown with wide dark spots (Fig. <xref ref-type="fig" rid="F6873026">4</xref>C–D).</p></tp:treatment-sec><tp:treatment-sec sec-type="Diagnosis"><title>Diagnosis</title><p>Male of this species can be distinguished from the remaining species of the genus by its palps with embolic apophysis and embolus distally with an obvious crack (Fig. <xref ref-type="fig" rid="F6873008">1</xref>A-C, Fig. <xref ref-type="fig" rid="F6873018">2</xref>A and Fig. <xref ref-type="fig" rid="F6873022">3</xref>A-B). Female resembles <italic><tp:taxon-name><tp:taxon-name-part taxon-name-part-type="genus" reg="Thelcticopis">Thelcticopis</tp:taxon-name-part> <tp:taxon-name-part taxon-name-part-type="species" reg="folia">folia</tp:taxon-name-part></tp:taxon-name></italic> Jäger &amp; Praxaysombath, 2009 (see <xref ref-type="bibr" rid="B6872885">Jäger and Praxaysombath 2009</xref>: 48, figs. 106–113) in having a roundish median plate (Fig. <xref ref-type="fig" rid="F6873008">1</xref>D and Fig. <xref ref-type="fig" rid="F6873022">3</xref>D) and initial part of internal duct system narrow, leading to a chamber (Fig. <xref ref-type="fig" rid="F6873008">1</xref>E and Fig. <xref ref-type="fig" rid="F6873022">3</xref>E), but can be distinguished from the latter by the following characters: 1, median septum rounded in anterior part and two humps on the posterior part (not in <italic><tp:taxon-name><tp:taxon-name-part taxon-name-part-type="genus" reg="Thelcticopis">T.</tp:taxon-name-part> <tp:taxon-name-part taxon-name-part-type="species" reg="folia">folia</tp:taxon-name-part></tp:taxon-name></italic>); 2, anterior part of internal duct system touching each other and distinctly narrower than posterior part (separated, the median part narrower than the other parts in <italic><tp:taxon-name><tp:taxon-name-part taxon-name-part-type="genus" reg="Thelcticopis">T.</tp:taxon-name-part> <tp:taxon-name-part taxon-name-part-type="species" reg="folia">folia</tp:taxon-name-part></tp:taxon-name></italic>).</p></tp:treatment-sec><tp:treatment-sec sec-type="Etymology"><title>Etymology</title><p>The specific name is dedicated to Mr Pinmin Li for his kind instructions on our collection of huntsman spiders; name in the genitive case.</p></tp:treatment-sec><tp:treatment-sec sec-type="Distribution"><title>Distribution</title><p>Known only from the type locality (Fig. <xref ref-type="fig" rid="F6873030">5</xref>).</p></tp:treatment-sec><tp:treatment-sec><!--Section generated to contain objects referenced in tp:taxon-treatment.--><fig id="F6873018" position="float" orientation="portrait"><object-id xmlns:xlink="http://www.w3.org/1999/xlink" content-type="arpha" xlink:type="simple">71C8F650-5BA7-53DF-9BAB-06A5BAF2E007</object-id><object-id xmlns:xlink="http://www.w3.org/1999/xlink" content-type="doi" xlink:type="simple">10.3897/BDJ.9.e67437.figure2</object-id><label>Figure 2.</label><caption><p><italic><tp:taxon-name><tp:taxon-name-part taxon-name-part-type="genus" reg="Thelcticopis">Thelcticopis</tp:taxon-name-part> <tp:taxon-name-part taxon-name-part-type="species" reg="pinmini">pinmini</tp:taxon-name-part></tp:taxon-name></italic> sp. nov. <bold>A.</bold> Palp, left, ventral view; <bold>B.</bold> Cheliceral dentition, male, ventral view; <bold>C.</bold> Cheliceral dentition, female, ventral view. Scale bars: 0.5 mm.</p></caption><graphic xmlns:xlink="http://www.w3.org/1999/xlink" xlink:href="bdj-09-e67437-g002.jpg" position="float" id="oo_528953.jpg" orientation="portrait" xlink:type="simple"><uri content-type="original_file" xlink:type="simple">https://binary.pensoft.net/fig/528953</uri></graphic></fig><fig id="F6873026" position="float" orientation="portrait"><object-id xmlns:xlink="http://www.w3.org/1999/xlink" content-type="arpha" xlink:type="simple">F836B45D-916A-5C48-B3EB-F69DF7170CBD</object-id><object-id xmlns:xlink="http://www.w3.org/1999/xlink" content-type="doi" xlink:type="simple">10.3897/BDJ.9.e67437.figure4</object-id><label>Figure 4.</label><caption><p>Habitus of <italic><tp:taxon-name><tp:taxon-name-part taxon-name-part-type="genus" reg="Thelcticopis">Thelcticopis</tp:taxon-name-part> <tp:taxon-name-part taxon-name-part-type="species" reg="pinmini">pinmini</tp:taxon-name-part></tp:taxon-name></italic> sp. nov. <bold>A.</bold> Male, ventral view; <bold>B.</bold> Male, dorsal view; <bold>C.</bold> Female, ventral view; <bold>D.</bold> Female, dorsal view. Scale bars: 2 mm.</p></caption><graphic xmlns:xlink="http://www.w3.org/1999/xlink" xlink:href="bdj-09-e67437-g004.jpg" position="float" id="oo_528959.jpg" orientation="portrait" xlink:type="simple"><uri content-type="original_file" xlink:type="simple">https://binary.pensoft.net/fig/528959</uri></graphic></fig><fig id="F6873008" position="float" orientation="portrait"><object-id xmlns:xlink="http://www.w3.org/1999/xlink" content-type="arpha" xlink:type="simple">43A09A7C-D2BB-5D0A-9FDB-CE06C752F125</object-id><object-id xmlns:xlink="http://www.w3.org/1999/xlink" content-type="doi" xlink:type="simple">10.3897/BDJ.9.e67437.figure1</object-id><label>Figure 1.</label><caption><p><italic><tp:taxon-name><tp:taxon-name-part taxon-name-part-type="genus" reg="Thelcticopis">Thelcticopis</tp:taxon-name-part> <tp:taxon-name-part taxon-name-part-type="species" reg="pinmini">pinmini</tp:taxon-name-part></tp:taxon-name></italic> sp. nov. <bold>A.</bold> Palp, left, ventral view; <bold>B.</bold> Palp, prolateral view; <bold>C.</bold> Palp, retrolateral view; <bold>D.</bold> Epigyne, ventral view; <bold>E.</bold> Vulva, dorsal view. Abbreviations: C—conductor, E—embolus, EA—embolic apophysis, FD—fertilisation duct, MS—median septum, S—spermatheca, SP—spermophore, TA—tegular apophysis. Red arrow: initial part of internal duct system. Scale bars: 0.5 mm.</p></caption><graphic xmlns:xlink="http://www.w3.org/1999/xlink" xlink:href="bdj-09-e67437-g001.jpg" position="float" id="oo_543141.jpg" orientation="portrait" xlink:type="simple"><uri content-type="original_file" xlink:type="simple">https://binary.pensoft.net/fig/543141</uri></graphic></fig><fig id="F6873022" position="float" orientation="portrait"><object-id xmlns:xlink="http://www.w3.org/1999/xlink" content-type="arpha" xlink:type="simple">56A5430F-B511-521A-9EDE-C97168259C12</object-id><object-id xmlns:xlink="http://www.w3.org/1999/xlink" content-type="doi" xlink:type="simple">10.3897/BDJ.9.e67437.figure3</object-id><label>Figure 3.</label><caption><p><italic><tp:taxon-name><tp:taxon-name-part taxon-name-part-type="genus" reg="Thelcticopis">Thelcticopis</tp:taxon-name-part> <tp:taxon-name-part taxon-name-part-type="species" reg="pinmini">pinmini</tp:taxon-name-part></tp:taxon-name></italic> sp. nov. <bold>A.</bold> Palp, left, prolateral view; <bold>B.</bold> Palp, left, retrolateral view; <bold>C.</bold> Left male palpal tibia, dorsal view; <bold>D.</bold> Epigyne, ventral view; <bold>E.</bold> Vulva, dorsal view. Abbreviations: dRTA—dorsal branch of RTA, mRTA—median branch of RTA, vRTA—ventral branch of RTA. Scale bars: 0.5 mm.</p></caption><graphic xmlns:xlink="http://www.w3.org/1999/xlink" xlink:href="bdj-09-e67437-g003.jpg" position="float" id="oo_543069.jpg" orientation="portrait" xlink:type="simple"><uri content-type="original_file" xlink:type="simple">https://binary.pensoft.net/fig/543069</uri></graphic></fig><fig id="F6873030" position="float" orientation="portrait"><object-id xmlns:xlink="http://www.w3.org/1999/xlink" content-type="arpha" xlink:type="simple">F1CF9210-FD05-5598-AEC0-D4BC46ABC772</object-id><object-id xmlns:xlink="http://www.w3.org/1999/xlink" content-type="doi" xlink:type="simple">10.3897/BDJ.9.e67437.figure5</object-id><label>Figure 5.</label><caption><p>Distribution of <italic><tp:taxon-name><tp:taxon-name-part taxon-name-part-type="genus" reg="Thelcticopis">Thelcticopis</tp:taxon-name-part> <tp:taxon-name-part taxon-name-part-type="species" reg="pinmini">pinmini</tp:taxon-name-part></tp:taxon-name></italic> sp. nov.</p></caption><graphic xmlns:xlink="http://www.w3.org/1999/xlink" xlink:href="bdj-09-e67437-g005.jpg" position="float" id="oo_528962.jpg" orientation="portrait" xlink:type="simple"><uri content-type="original_file" xlink:type="simple">https://binary.pensoft.net/fig/528962</uri></graphic></fig></tp:treatment-sec><ref-list><ref id="B6872885"><element-citation xmlns:xlink="http://www.w3.org/1999/xlink" publication-type="article" xlink:type="simple"><person-group person-group-type="author"><name name-style="western"><surname>Jäger</surname><given-names>Peter</given-names></name><name name-style="western"><surname>Praxaysombath</surname><given-names>Bounthob</given-names></name></person-group><year>2009</year><article-title>Spiders from Laos: New species and new records (<tp:taxon-name><tp:taxon-name-part taxon-name-part-type="class">Arachnida</tp:taxon-name-part></tp:taxon-name>: <tp:taxon-name><tp:taxon-name-part taxon-name-part-type="order">Araneae</tp:taxon-name-part></tp:taxon-name>).</article-title><source>Acta Arachnologica</source><volume>58</volume><fpage>27</fpage><lpage>51</lpage><pub-id pub-id-type="doi">10.2476/asjaa.58.27</pub-id></element-citation></ref></ref-list></tp:taxon-treatment>
